# Supplementary material for: Enhancing Chemotherapeutic Efficacy in Lung Cancer Cells Through Synergistic Targeting of the PI3K/AKT Pathway with Small Molecule Inhibitors
Source: Int J Mol Sci. 2025 Aug 28;26(17):8378. doi: 10.3390/ijms26178378 (PMC12428413; doi:10.3390/ijms26178378)
Supplement: Supplementary file 1 [file ijms-26-08378-s001.zip]

Archive with 1 entries (1 files):
- Supplementary Files for Revision.pptx
